# Supplementary material for: Phytochemicals from Anneslea fragrans Wall. and Their Hepatoprotective and Anti-Inflammatory Activities
Source: Molecules. 2023 Jul 18;28(14):5480. doi: 10.3390/molecules28145480 (PMC10384535; doi:10.3390/molecules28145480)
Supplement: Supplementary file 1 [file molecules-28-05480-s001.zip]

Archive with 3 entries (3 files):
- Supplementary Figure.pdf
- Supplementary Materials.docx.pdf
- Supplementary Table.pdf
